# Supplementary material for: Lignin Nanoparticles Deliver Novel Thymine Biomimetic Photo-Adducts with Antimelanoma Activity
Source: Int J Mol Sci. 2022 Jan 14;23(2):915. doi: 10.3390/ijms23020915 (PMC8777952; doi:10.3390/ijms23020915)
Supplement: Supplementary file 1 [file ijms-23-00915-s001.zip]

Archive with 1 entries (1 files):
- ijms-1513183-supplementary.pdf
